# Supplementary material for: Non‐coding RNAs and related molecules associated with form‐deprivation myopia in mice
Source: J Cell Mol Med. 2021 Nov 28;26(1):186–94. doi: 10.1111/jcmm.17071 (PMC8742199; doi:10.1111/jcmm.17071)
Supplement: Supplementary file 1 — Table S1 [file JCMM-26-186-s001.xlsx]

## Sheet: 工作表1
Supplemental table 1. 39 differentially expressed miRNAs in whole-eye tissue of GEO58124 dataset.
miRNA_ID	p Value	t	logFC
mmu-miR-466h-5p	0	10.6196	1.8515
mmu-miR-669e	0	9.6735	1.6425
mmu-miR-376c	0	8.898	2.5712
mmu-miR-466h-5p	0	8.6573	1.6139
mmu-miR-468	0	8.617	2.3541
mmu-miR-669e	0	8.6167	1.6937
mmu-miR-669o-5p	0	8.4561	1.511
mmu-miR-466j	0	8.3794	1.525
mmu-miR-672	0	8.2131	1.6713
mmu-miR-294	0	8.0864	1.0975
mmu-miR-468	0	7.9582	2.3864
mmu-miR-672	0	7.8137	5.2837
mmu-miR-468	0	7.7867	5.2414
mmu-miR-669n	0	7.5874	2.0382
mmu-miR-376c	0	7.5574	2.0846
mmu-miR-466j	0	7.5157	1.6344
mmu-miR-1927	0	7.4674	2.8466
mmu-miR-294	0	7.4014	1.2285
mmu-miR-15a*	0	7.3503	1.194
mmu-miR-669b	0	7.2535	1.1381
mmu-miR-16-1*	0	7.0718	1.102
mmu-miR-214*	0	7.0549	1.1319
mmu-miR-669l	0	7.0529	1.3663
mmu-miR-15a*	0	6.9682	1.2395
mmu-miR-16-1*	0	6.9035	1.2392
mmu-miR-669a_v15.0	0	6.8074	1.0778
mmu-miR-214*	0	6.6776	1.0739
mmu-miR-669n	0	6.6746	1.8757
mmu-miR-15a*	0	6.6071	1.1657
mmu-miR-1927	0	6.5216	2.6325
mmu-miR-190b	0	6.3496	2.231
mmu-miR-466h-5p	0	6.3282	1.552
mmu-miR-338-5p	0	6.2698	1.0435
mmu-miR-190b	0	6.1032	2.2308
mmu-miR-16-1*	0	6.0761	1.1228
mmu-miR-883b-5p	0	6.0148	1.5127
mmu-miR-669b	0	5.9602	1.0676
mmu-miR-16-1*	0	5.7336	1.1024
mmu-miR-15a*	0	5.7207	1.0006
mmu-miR-294	0	5.6059	1.2968
mmu-miR-302c*	0	5.5906	2.0206
mmu-miR-467	0	5.5179	1.0253
mmu-miR-190b	0	5.4841	1.8077
mmu-miR-466c-5p_v15.0	0.0001	5.4036	1.2017
mmu-miR-188-3p	0.0001	5.3524	1.5492
mmu-miR-466h-5p	0.0001	5.3063	1.564
mmu-miR-760-3p	0.0001	5.2878	1.4192
mmu-miR-346	0.0002	5.1361	1.2125
mmu-miR-468	0.0002	5.1114	2.0464
mmu-miR-466c-5p_v15.0	0.0003	4.879	1.2538
mmu-miR-190b	0.0003	4.8391	1.5098
mmu-miR-1196	0.0004	4.7002	1.1004
mmu-miR-30c-1*	0.0004	4.6914	1.126
mmu-miR-465b-5p	0.0005	4.5913	1.0238
mmu-miR-30c-1*	0.0006	4.4878	1.2351
mmu-miR-376c	0.001	4.1504	1.1107
mmu-miR-1196	0.0012	4.0541	1.0558
mmu-miR-1894-3p	0.0014	3.9898	1.1475
mmu-miR-705	0.0014	3.978	1.0594
mmu-miR-1187	0.0015	3.9451	1.3893
mmu-miR-466g	0.002	3.8165	1.9852
mmu-miR-1187	0.0021	3.7957	1.2738
mmu-miR-574-5p	0.0023	3.7333	1.1705
mmu-miR-188-3p	0.0023	3.7321	1.0671
mmu-miR-30c-1*	0.0034	3.5362	1.0081
mmu-miR-466f-3p	0.0035	3.5166	1.7525
mmu-miR-466g	0.0042	3.4338	1.7922
mmu-miR-466f-3p	0.0044	3.4109	1.5323
mmu-miR-466g	0.0055	3.2898	1.7038
mmu-miR-466f-3p	0.0064	3.2154	1.4528
mmu-miR-466g	0.0069	3.1809	1.6808
mmu-miR-669h-3p	0.0124	2.8775	1.1463
mmu-miR-466i-3p	0.013	2.8587	1.1693
mmu-miR-467b*	0.0186	2.67	1.2066
mmu-miR-574-3p	0.0193	2.6517	1.201
mmu-miR-669h-3p	0.0022	2.5962	1.0357
mmu-miR-467d*	0.0216	2.594	1.0535
mmu-miR-466i-3p	0.0228	2.5646	1.1228
mmu-miR-574-3p	0.0241	2.5358	1.1654
mmu-miR-574-3p	0.0246	2.5253	1.0679
mmu-miR-30c-1*	0.0294	2.432	1.1594
mmu-miR-574-3p	0.0422	2.2405	1.2064
mmu-miR-466f-3p	0.0453	2.2032	1.0707
