# Supplementary material for: Non‐coding RNAs and related molecules associated with form‐deprivation myopia in mice
Source: J Cell Mol Med. 2021 Nov 28;26(1):186–94. doi: 10.1111/jcmm.17071 (PMC8742199; doi:10.1111/jcmm.17071)
Supplement: Supplementary file 2 — Table S2 [file JCMM-26-186-s003.xlsx]

## Sheet: 工作表1
Supplemental able 2. Differentially expressed miRNAs in myopia and their target genes.
miRNAs	Target genes
mmu-miR-1936	Gm5591,Sybu,Bcor,3110040N11Rik,Drd5,Flvcr2,Trio,Prpf39,Nfkbiz,Cep57,Extl2,L2hgdh,Fbxo43,Ube2e3,Tbc1d23,Arhgap20,Olfr658,Gapt,Rab10,Manea,Arhgap12,Brd3,Ebf2,Rps27l,Ikzf1,Foxj3,Pola1,Olr1,Dido1,Bicd1,1700066M21Rik,Kmt2e,Dsc2,Reps2,Sestd1,Kdm1b,Pgrmc1,Marveld2,Mrc1,Snrpd1,Gabrb1,Slc9a6,F2rl1,Prlr,Syncrip,Mtr,Ski,Il22,Tut4,Iltifb,Ptprr,Osbpl8,Map3k7,Ets2,Kcnd3,Sorbs2,Zscan20,Dst,Gja6,pm2aip1,Knstrn,S…
mmu-miR-338-5p	Osbpl8,Wif1,Zfx,Cnr1,Pi4k2b,Hcfc1,Slc5a1,Tec,Spry2,Tm9sf2,Pcdh20,Bcl9,Hivep1,Slit2,Ccdc126,Nr1d1,Sec63,Rab1a,Mbd5,Slc5a7,Pde4b,Fam122b,Npat,Lrrcc1,Slk,Dnajc6,Sim1,Csmd1,Tshz1,Ccn2,Zzef1,Tenm3,Rnf138,Sox6,Spry4,Dennd4a,Esrrg,Ets2,Yes1,Kat2b,Irf6,2410004B18Rik,Tob1,Adm,Tut4,Cul2,Zfp711,Snu13,Cinp,Blzf1,Ankrd12,Cav2,Bnip2,Ackr3,Atrx,Rbbp9,Fam208a,Gtpbp2,Id1,Kctd15,Rheb,Zfp507,Adck1,Med13,Ap1b1,Snrpf…
mmu-miR-673-3p	Barhl1,Pola2,Spn,Orai2,Ap1b1,Otor,Hdac7,Zfp143,Eid1,Slco2a1,Foxl2,Grin1,Fhl2,Rnpep,Kif21b,Scrt2,Csf3,Ctbp1,Jph3,Neurog2,Kcnn1,Ankrd16,Yeats4,Urad,Kl,Vsx2,Jund,Hs2st1,Idh3a,Bicral,Igfbp3,Aldh7a1,4921524J17Rik,Adgrb2,Popdc2,Dcaf8,Tmem104,Cgnl1,Marf1,Lnx2,Sox5,Prepl,Btbd11,Pip4k2a,Abcg1,Cnnm3,Psd3,Abcg4,Adrb1,Sik3,Mfap5,Phf8,Sh3pxd2b,5730409E04Rik,Fosl2,Perm1,Cers1,Kmt2c,Sbno2,Plpp2,Atrnl1,Clca2,Srg…
