# Supplementary material for: Non‐coding RNAs and related molecules associated with form‐deprivation myopia in mice
Source: J Cell Mol Med. 2021 Nov 28;26(1):186–94. doi: 10.1111/jcmm.17071 (PMC8742199; doi:10.1111/jcmm.17071)
Supplement: Supplementary file 3 — Table S3 [file JCMM-26-186-s004.xlsx]

## Sheet: 工作表1
Supplemental table 3 The integral result of all 12 methods used to calculated scores in cytohubba plugin of Cytoscape.
node_name	MCC	DMNC	MNC	Degree	EPC	BottleNeck	EcCentricity	Closeness	Radiality	Betweenness	Stress	ClusteringCoefficient
Dync1i1	10	0.46346	3	6	6.846	1	0.33333	40.5	1.70115	31.5689	96	0.33333
Cand2	30	0.51861	5	5	10.541	1	0.33333	42.6667	1.87356	1.10454	14	0.8
Usp15	72	0.51223	7	7	11.183	1	0.33333	41.8333	1.77011	3.72998	30	0.66667
Maf	2	0	1	2	3.865	1	0.33333	37.3333	1.57471	2.58639	18	0
Cbx6	361	0.65858	7	8	9.5	1	0.33333	41.1667	1.70115	7.66113	44	0.64286
Fbxo11	92200000000000	0.93242	24	31	26.129	10	0.5	59	2.4023	1114.7	2494	0.44516
Fbxo4	92200000000000	0.91613	25	25	25.168	1	0.5	56	2.33333	76.4112	470	0.72667
Cul2	92200000000000	0.80378	27	28	25.558	6	0.5	57.5	2.36782	200.184	740	0.57672
Cul4a	872	0.33056	18	18	18.222	1	0.33333	48.8333	2	78.1903	312	0.29412
Fbxo8	6	0.46346	3	3	7.466	1	0.33333	36	1.45977	0	0	1
Dcun1d1	32	0.42794	6	6	10.683	1	0.33333	43.3333	1.89655	14.547	90	0.6
Yy1	330	0.36036	14	14	13.87	1	0.33333	46.8333	1.95402	78.4865	340	0.35165
Fbxo43	1	0	1	1	3.557	1	0.33333	38.3333	1.66667	0	0	0
Bmi1	390	0.38319	13	13	13.203	1	0.33333	45.5	1.88506	70.6594	336	0.38462
Rnf2	396	0.45814	11	11	12.186	1	0.33333	45.1667	1.90805	34.9418	214	0.49091
Usp7	312	0.39487	16	16	17.661	3	0.33333	48.8333	2.04598	97.9643	504	0.36667
Lnx1	92200000000000	1.14582	19	19	23.876	1	0.5	53	2.26437	0	0	1
Rbx1	92200000000000	0.40561	49	53	28.086	28	0.5	70	2.65517	2255.49	5414	0.21988
Rundc3a	1	0	1	1	3.637	1	0.33333	34.1667	1.37931	0	0	0
Nr1d1	2	0.30779	2	2	3.243	1	0.33333	35.3333	1.43678	0	0	1
Cul3	92200000000000	0.499	40	43	27.336	16	0.5	65	2.54023	1285.66	3680	0.29236
Snrpd1	2	0.30779	2	2	4.968	1	0.33333	38.8333	1.67816	0	0	1
Ubl3	4	0.30898	3	3	5.364	1	0.33333	38.3333	1.62069	1.83653	16	0.66667
Sirt1	179	0.35765	13	14	15.071	3	0.33333	47	1.96552	109.877	540	0.30769
Ppp6r3	1	0	1	1	3.089	1	0.33333	33.5	1.33333	0	0	0
Arhgap6	1	0	1	1	3.619	1	0.33333	34.1667	1.37931	0	0	0
Rnf111	92200000000000	0.83783	24	24	25.405	2	0.5	55.5	2.32184	100.603	464	0.67391
Fem1c	6230000000	0.93467	14	14	19.917	1	0.5	50.5	2.2069	9.73299	78	0.91209
Axin1	33	0.42794	6	7	7.981	1	0.33333	42.8333	1.83908	28.5035	126	0.42857
Snrpf	4	0.30898	3	3	5.889	1	0.33333	39.8333	1.72414	1.96753	8	0.66667
Amer1	24	0.56839	4	4	5.586	1	0.33333	40.6667	1.75862	0	0	1
Rpa1	102	0.54881	7	7	10.611	1	0.33333	43.1667	1.86207	4.18908	36	0.71429
Stag2	8	0.46346	3	5	5.993	1	0.33333	39.6667	1.66667	13.7123	64	0.4
Lig4	111	0.47733	9	10	13.014	1	0.33333	45.6667	1.96552	49.6124	264	0.44444
Klhl42	92200000000000	1.0654	22	24	24.87	3	0.5	55.5	2.32184	346.759	672	0.73913
Ino80d	30	0.51861	5	5	8.799	1	0.33333	41.5	1.7931	2.77698	24	0.8
Uchl5	41	0.37904	8	9	12.301	1	0.33333	44.3333	1.89655	44.2802	214	0.36111
Pag1	1	0	1	1	3.198	1	0.33333	33.8333	1.35632	0	0	0
Mecom	121	0.64826	5	6	7.643	1	0.33333	39.6667	1.64368	22.4104	68	0.66667
Pja2	92200000000000	1.14582	19	19	23.381	1	0.5	53	2.26437	0	0	1
Abtb2	5760	0.75809	8	8	14.543	1	0.33333	44.8333	1.95402	2.48908	26	0.92857
Shank3	4	0.30898	3	3	6.282	1	0.33333	38.8333	1.65517	2.53571	10	0.66667
Fbxl16	92200000000000	0.9927	23	28	25.797	6	0.5	57.5	2.36782	884.879	1788	0.54233
Usp25	43	0.52304	6	7	10.412	1	0.33333	41.5	1.74713	10.9993	50	0.52381
Prlr	1	0	1	1	3.111	1	0.33333	38.3333	1.66667	0	0	0
Commd2	6230000000	0.74477	17	17	20.564	3	0.5	52	2.24138	73.7435	328	0.67647
Nell2	1	0	1	1	3.478	1	0.33333	34.1667	1.37931	0	0	0
Mycbp2	3	0.30779	2	3	6.607	1	0.33333	36.8333	1.51724	1.88182	10	0.33333
Nudt12	1	0	1	1	2.715	1	0.33333	33.5	1.33333	0	0	0
Syvn1	6	0.46346	3	3	7.57	1	0.33333	39.6667	1.71264	0	0	1
Phc3	264	0.62199	7	7	8.96	1	0.33333	42.6667	1.82759	13.7336	98	0.80952
Itch	92200000000000	0.94528	22	22	24.415	1	0.5	54.5	2.29885	59.0204	300	0.78355
Rbbp7	1136	0.41061	15	15	14.233	1	0.33333	46.8333	1.93103	93.6223	348	0.39048
Ube2g1	92200000000000	0.79006	25	25	24.867	4	0.5	56	2.33333	143.528	640	0.62667
Arih1	127	0.57059	6	7	12.43	1	0.33333	43.3333	1.87356	8.58164	60	0.57143
Klhl5	92200000000000	0.9927	23	23	25.283	1	0.5	55	2.31034	60.0382	254	0.81028
Ythdc1	1	0	1	1	3.615	1	0.33333	34.6667	1.41379	0	0	0
Ube2e3	92200000000000	0.76662	26	26	25.365	1	0.5	56.5	2.34483	145.281	734	0.6
Fbxl7	92200000000000	0.91613	25	26	24.855	3	0.5	56.5	2.34483	248.411	754	0.67077
Rapgef5	1	0	1	1	3.385	1	0.33333	34.1667	1.37931	0	0	0
Ubr3	1	0	1	1	3.331	1	0.33333	34.6667	1.41379	0	0	0
Btbd11	1440	0.73175	7	7	13.153	1	0.33333	42.5	1.81609	0.28571	2	0.95238
Jmjd1c	1	0	1	1	3.178	1	0.33333	34.6667	1.41379	0	0	0
Mak16	1	0	1	1	3.25	1	0.33333	34.6667	1.41379	0	0	0
Naa15	1	0	1	1	3.599	1	0.33333	36.6667	1.55172	0	0	0
Ppp2r2a	11	0.30898	3	7	8.314	1	0.33333	41.6667	1.75862	53.0177	178	0.2381
Rad18	80	0.46652	8	8	11.705	1	0.33333	43	1.82759	17.6281	88	0.57143
Dcaf8	720	0.71324	6	6	10.228	1	0.33333	42	1.8046	0	0	1
Hlf	2	0.30779	2	2	3.56	1	0.33333	35.3333	1.43678	0	0	1
Snai1	8	0.46346	3	5	6.518	1	0.33333	39.8333	1.67816	23.3085	82	0.3
Sumo2	312	0.41666	14	14	17.308	1	0.33333	47.6667	2.01149	69.403	356	0.40659
Pde10a	1	0	1	1	3.018	1	0.33333	34.1667	1.37931	0	0	0
Dcaf10	720	0.71324	6	6	9.218	1	0.33333	42	1.8046	0	0	1
Cdk6	16	0.33284	6	6	7.05	1	0.33333	41	1.73563	13.8283	72	0.46667
Fbxo27	92200000000000	0.97296	24	24	25.339	1	0.5	55.5	2.32184	27.2993	226	0.78261
Kdm2a	14	0.33284	6	6	10.332	1	0.33333	44.1667	1.95402	10.4485	88	0.46667
Prph2	1	0	1	1	2.988	1	0.33333	34.6667	1.41379	0	0	0
Cops5	6230000000	0.50429	25	25	23.571	1	0.5	56	2.33333	255.664	1108	0.4
Ncoa3	3	0.30779	2	3	5.335	1	0.33333	39.5	1.70115	2.80185	30	0.33333
Fbxl3	92200000000000	0.7028	30	32	25.732	5	0.5	59.5	2.41379	622.352	1796	0.46169
Nfkb1	4	0	1	4	5.638	2	0.33333	41	1.78161	24.455	136	0
Ppp2r5a	36	0.40246	7	7	6.601	1	0.33333	42.5	1.81609	23.3385	138	0.52381
Rnf19b	92200000000000	1.08698	20	20	24.505	1	0.5	53.5	2.27586	7.78805	58	0.93158
Rnf138	92200000000000	1.14582	19	19	23.539	1	0.5	53	2.26437	0	0	1
Tomm7	1	0	1	1	3.498	1	0.33333	38.3333	1.66667	0	0	0
Rnf115	92200000000000	1.14582	19	19	23.617	1	0.5	53	2.26437	0	0	1
Nf1	8	0.25931	5	5	8.1	1	0.33333	42.8333	1.88506	23.4918	114	0.4
Ppp2r5c	37	0.40246	7	8	7.975	1	0.33333	43.1667	1.83908	35.9927	186	0.39286
