# Supplementary material for: Non‐coding RNAs and related molecules associated with form‐deprivation myopia in mice
Source: J Cell Mol Med. 2021 Nov 28;26(1):186–94. doi: 10.1111/jcmm.17071 (PMC8742199; doi:10.1111/jcmm.17071)
Supplement: Supplementary file 4 — Table S4 [file JCMM-26-186-s002.xlsx]

## Sheet: 工作表1
Supplemental table 4. Functional description of top ten hub genes using IUUCD 2.0.
placings	Gene name	IUUCD2 ID	functional description
1	Rbx1	IUUC-Mmu-064224	E3 ubiquitin ligase component of multiple cullin-RING-based E3 ubiquitin-protein ligase (CRLs) complexes which mediate the ubiquitination and subsequent proteasomal degradation of target proteins, including proteins involved in cell cycle progression, signal transduction, transcription and transcription-coupled nucleotide excision repair (PubMed:22118460). CRLs complexes and ARIH1 collaborate in …
2	Fbxl3	IUUC-Mmu-063181	Substrate-recognition component of the SCF(FBXL3) E3 ubiquitin ligase complex involved in circadian rhythm function. Plays a key role in the maintenance of both the speed and the robustness of the circadian clock oscillation. The SCF(FBXL3) complex mainly acts in the nucleus and mediates ubiquitination and subsequent degradation of CRY1 and CRY2. Activity of the SCF(FBXL3) complex is counteracted…
3	Fbxo27	IUUC-Mmu-063852	Substrate-recognition component of the SCF (SKP1-CUL1-F-box protein)-type E3 ubiquitin ligase complex. Able to recognize and bind complex-type oligosaccharides.
3	Fbxl7	IUUC-Mmu-063408	Substrate recognition component of a SCF (SKP1-CUL1-F-box protein) E3 ubiquitin-protein ligase complex which mediates the ubiquitination and subsequent proteasomal degradation of AURKA during mitosis, causing mitotic arrest.
3	Fbxo4	IUUC-Mmu-064223	Substrate recognition component of a SCF (SKP1-CUL1-F-box protein) E3 ubiquitin-protein ligase complex that mediates the ubiquitination and subsequent proteasomal degradation of target proteins. Promotes ubiquitination of CCND1 and its subsequent proteasomal degradation. Recognizes TERF1 and promotes its ubiquitination together with UBE2D1 (By similarity).
6	Cul3	IUUC-Mmu-063905	Core component of multiple cullin-RING-based BCR (BTB-CUL3-RBX1) E3 ubiquitin-protein ligase complexes which mediate the ubiquitination and subsequent proteasomal degradation of target proteins (By similarity). BCR complexes and ARIH1 collaborate in tandem to mediate ubiquitination of target proteins (By similarity). As a scaffold protein may contribute to catalysis through positioning of the sub…
7	Cul2	IUUC-Mmu-063857	Core component of multiple cullin-RING-based ECS (ElonginB/C-CUL2/5-SOCS-box protein) E3 ubiquitin-protein ligase complexes, which mediate the ubiquitination of target proteins. ECS complexes and ARIH1 collaborate in tandem to mediate ubiquitination of target proteins (By similarity). May serve as a rigid scaffold in the complex and may contribute to catalysis through positioning of the substrate…
8	Klhl5	IUUC-Mmu-063695	Not given
8	Fbxl16	IUUC-Xtr-132221 (only xenopus tropicalis available)	Not given
8	Klhl42	IUUC-Mmu-064288	Substrate-specific adapter of a BCR (BTB-CUL3-RBX1) E3 ubiquitin-protein ligase complex required for mitotic progression and cytokinesis. The BCR(KLHL42) E3 ubiquitin ligase complex mediates the ubiquitination and subsequent degradation of KATNA1. Involved in microtubule dynamics throughout mitosis (By similarity).
